# Supplementary material for: Carbon budget of common urban tree species in an arid city based on life cycle assessment
Source: PLoS One. 2026 Apr 24;21(4):e0345213. doi: 10.1371/journal.pone.0345213 (PMC13108748; doi:10.1371/journal.pone.0345213)
Supplement: S1 Table — (CSV) [file pone.0345213.s001.csv]

species	Age class	DBH(cm)	height(m)	d2h	aboveground biomass	belowground biomass	Whole tree biomass			forest type	Aboveground biomass(tDM.ha-1)	Average root-stem ratio	range
Fraxinus rhynchophylla	8	8.2	3.5	235.34	20.23809524	9.30952381	29.54761905			conifers above-ground biomass	<50	0.4	0.21-1.06
Fraxinus rhynchophylla	8	10.4	5.4	584.064	49.96031746	22.98174603	72.94206349			conifers above-ground biomass	50-150	0.29	0.24-0.50
Fraxinus rhynchophylla	10	12.2	4.2	625.128	66.98412698	30.81269841	97.7968254			conifers above-ground biomass	>150	0.2	0.12-0.49
Fraxinus rhynchophylla	12	13.2	3.5	609.84	56.52380952	26.00095238	82.5247619			other broadleaf above-ground biomass	<75	0.46	0.12-0.93
Fraxinus rhynchophylla	13	15.4	4.4	1043.504	100.2857143	46.13142857	146.4171429			other broadleaf above-ground biomass	75-150	0.23	0.13-0.37
Fraxinus rhynchophylla	14	16.1	9	2332.89	170.1746032	39.14015873	209.3147619			other broadleaf above-ground biomass	>150	0.24	0.17-0.44
Fraxinus rhynchophylla	15	17.7	11.2	3508.848	238.7142857	54.90428571	293.6185714
Fraxinus rhynchophylla	17	19.4	7.2	2709.792	178.4047619	41.03309524	219.4378571
Fraxinus rhynchophylla	19	20.4	8.3	3454.128	300.3095238	72.07428571	372.3838095
Fraxinus rhynchophylla	21	21.3	6.8	3085.092	217.5555556	50.03777778	267.5933333			Tree species	Basic density(g/cm3)	Branchlets ( 5 cm ) Average weight ( kg )
Fraxinus rhynchophylla	23	22.2	6.2	3055.608	241.2301587	55.48293651	296.7130952			Fraxinus rhynchophylla	0.55	6.25
Fraxinus rhynchophylla	24	24.4	7.7	4584.272	327.6507937	78.63619048	406.2869841			Fraxinus chinensis	0.57	5.83
Fraxinus rhynchophylla	26	26.2	8.3	5697.452	357.3968254	85.7752381	443.1720635			Ulmus laevis	0.551	5.74
Fraxinus rhynchophylla	28	26.7	10.3	7342.767	467.3650794	112.167619	579.5326984			Ulmus pumila	0.555	6.21
Fraxinus rhynchophylla	29	27.4	7.8	5855.928	350.4542345	84.10901629	434.5632508			Salix babylonica	0.468	3.81
Fraxinus rhynchophylla	30	29.2	12	10231.68	689.0634921	165.3752381	854.4387302			Quercus robur	0.574	3.83
Fraxinus rhynchophylla	33	29.8	4.3	3818.572	299.7857143	71.94857143	371.7342857			Pinus sylvestris	0.373	6.4
Fraxinus rhynchophylla	34	30.1	11.1	10056.711	603.8412698	144.9219048	748.7631746			Robinia pseudoacacia	0.678	4.33
Fraxinus rhynchophylla	36	31	13	12493	793.9206349	190.5409524	984.4615873			Acer negundo	0.453	5.63
Fraxinus rhynchophylla	38	31.8	12	12134.88	734.9126984	176.3790476	911.291746			Rhus typhina	0.455	3.22
Fraxinus rhynchophylla	39	31.9	10.6	10786.666	403.952381	96.94857143	500.9009524			Syringa reticulata	0.67	4.27
Fraxinus rhynchophylla	40	32.6	10.2	10840.152	499.2222222	119.8133333	619.0355556			Crataegus pinnatifida	0.662	2.96
Fraxinus rhynchophylla	41	35.1	9.4	11580.894	523.8809524	125.7314286	649.612381			Amygdalus davidiana	0.654	3.08
Fraxinus rhynchophylla	43	35.5	12.9	16257.225	1096.65873	263.1980952	1359.856825			Malus spectabilis	0.64	3.43
Fraxinus rhynchophylla	45	36.5	15.3	20383.425	1084.277778	260.2266667	1344.504444
Fraxinus rhynchophylla	46	37.1	12	16516.92	944.4047619	226.6571429	1171.061905
Fraxinus rhynchophylla	46	37.5	9.9	13921.875	734.8253968	176.3580952	911.1834921
Fraxinus rhynchophylla	50	38.1	11.1	16112.871	1095.65873	262.9580952	1358.616825
Fraxinus rhynchophylla	53	44.1	9.6	18670.176	902.2460317	216.5390476	1118.785079
Fraxinus rhynchophylla	55	46.6	10.7	23235.692	1395.126984	334.8304762	1729.95746
Fraxinus chinensis	6	7.8	8.4	511.056	50.34126984	23.15698413	73.49825397
Fraxinus chinensis	8	8.7	8	605.52	46.4047619	21.34619048	67.75095238
Fraxinus chinensis	10	9.1	7.8	645.918	73.30952381	33.72238095	107.0319048
Fraxinus chinensis	12	9.8	10	960.4	75.73015873	34.83587302	110.5660317
Fraxinus chinensis	13	10	6	600	40.94444444	18.83444444	59.77888889
Fraxinus chinensis	14	10	9.6	960	50.85714286	23.39428571	74.25142857
Fraxinus chinensis	15	10.5	9	992.25	161.2857143	37.09571429	198.3814286
Fraxinus chinensis	17	11	11	1331	142.1190476	32.68738095	174.8064286
Fraxinus chinensis	19	11.2	12	1505.28	98.70634921	45.40492063	144.1112698
Fraxinus chinensis	21	11.4	11.6	1507.536	143.0238095	32.89547619	175.9192857
Fraxinus chinensis	23	12.2	11.8	1756.312	102.0714286	46.95285714	149.0242857
Fraxinus chinensis	24	12.4	10.4	1599.104	90.42063492	41.59349206	132.014127
Fraxinus chinensis	26	12.6	8.6	1365.336	113.7698413	52.33412698	166.1039683
Fraxinus chinensis	28	13.4	10	1795.6	98.99206349	45.53634921	144.5284127
Fraxinus chinensis	29	19.4	9.6	3613.056	152.8253968	35.14984127	187.9752381
Fraxinus chinensis	30	26.5	9.2	6460.7	379.2222222	91.01333333	470.2355556
Fraxinus chinensis	33	29.1	10.9	9230.229	484.7936508	116.3504762	601.144127
Fraxinus chinensis	34	30.9	11	10502.91	619.7222222	148.7333333	768.4555556
Fraxinus chinensis	36	31.1	12.1	11703.241	598.1825397	143.5638095	741.7463492
Fraxinus chinensis	38	31.8	7.4	7483.176	379.4920635	91.07809524	470.5701587
Fraxinus chinensis	39	32.2	12.8	13271.552	802.8888889	192.6933333	995.5822222
Fraxinus chinensis	40	35.2	9.9	12266.496	661.9285714	158.8628571	820.7914286
Fraxinus chinensis	41	36.2	11.1	14545.884	770.0238095	184.8057143	954.8295238
Fraxinus chinensis	43	36.7	11	14815.79	691.9365079	166.0647619	858.0012698
Fraxinus chinensis	45	37.5	12	16875	821.4047619	197.1371429	1018.541905
Fraxinus chinensis	46	37.5	12.7	17859.375	896.0079365	215.0419048	1111.049841
Fraxinus chinensis	46	38.4	11.1	16367.616	766.7222222	184.0133333	950.7355556
Fraxinus chinensis	50	38.6	12.8	19071.488	954.7698413	229.1447619	1183.914603
Fraxinus chinensis	53	40	13.5	21600	983.6269841	236.0704762	1219.69746
Fraxinus chinensis	55	42.2	10.5	18698.82	902.0634921	216.4952381	1118.55873
Ulmus laevis	7	9.5	8.2	740.05	28.57936508	13.14650794	41.72587302
Ulmus laevis	8	10.8	9.2	1073.088	38.22222222	17.58222222	55.80444444
Ulmus laevis	10	11.1	8.4	1034.964	42.83333333	19.70333333	62.53666667
Ulmus laevis	12	11.6	9	1211.04	44.8015873	20.60873016	65.41031746
Ulmus laevis	13	11.6	10	1345.6	43.17460317	19.86031746	63.03492063
Ulmus laevis	14	12.4	8.4	1291.584	49.93650794	22.97079365	72.90730159
Ulmus laevis	15	12.4	11.2	1722.112	76.52380952	35.20095238	111.7247619
Ulmus laevis	17	13.2	9.2	1603.008	67.57936508	31.08650794	98.66587302
Ulmus laevis	19	14	8.4	1646.4	50.03174603	23.01460317	73.04634921
Ulmus laevis	21	14.6	8.6	1833.176	48.01587302	22.08730159	70.1031746
Ulmus laevis	23	15.3	9.2	2153.628	65.27777778	30.02777778	95.30555556
Ulmus laevis	24	15.8	10.4	2596.256	89.30952381	41.08238095	130.3919048
Ulmus laevis	26	16.4	11	2958.56	53.44444444	24.58444444	78.02888889
Ulmus laevis	28	18.4	7.3	2471.488	80.94444444	37.23444444	118.1788889
Ulmus laevis	29	18.6	10.2	3528.792	88.23015873	40.58587302	128.8160317
Ulmus laevis	30	18.7	10.4	3636.776	103.1269841	47.4384127	150.5653968
Ulmus laevis	33	24.2	8.4	4919.376	142.2063492	32.70746032	174.9138095
Ulmus laevis	34	26	9.5	6422	191.0714286	43.94642857	235.0178571
Ulmus laevis	36	26.4	10.2	7108.992	242.4365079	55.76039683	298.1969048
Ulmus laevis	38	27.8	9.2	7110.128	270.7380952	64.97714286	335.7152381
Ulmus laevis	39	31.7	13.4	13465.526	393.031746	94.32761905	487.3593651
Ulmus laevis	40	34.2	9.8	11462.472	331.7222222	79.61333333	411.3355556
Ulmus laevis	41	37.6	11.2	15834.112	406.015873	97.44380952	503.4596825
Ulmus laevis	43	43.2	10.4	19408.896	604.6111111	145.1066667	749.7177778
Ulmus laevis	45	47.6	14.2	32173.792	982.984127	235.9161905	1218.900317
Ulmus laevis	46	48.3	13.8	32193.882	917.2063492	220.1295238	1137.335873
Ulmus laevis	46	50.3	12.6	31879.134	759.5079365	182.2819048	941.7898413
Ulmus laevis	50	59.8	13.3	47561.332	1499.52381	359.8857143	1859.409524
Ulmus laevis	53	74	12.6	68997.6	1729.761905	415.1428571	2144.904762
Ulmus laevis	55	25.3	10.2	6528.918	208.6904762	47.99880952	256.6892857
Ulmus pumila	9	7.8	8.3	504.972	18.15873016	8.353015873	26.51174603
Ulmus pumila	10	10.1	9	918.09	27.48412698	12.64269841	40.1268254
Ulmus pumila	12	9.9	8.9	872.289	61.8015873	28.42873016	90.23031746
Ulmus pumila	14	13.2	9.7	1690.128	92.97619048	42.76904762	135.7452381
Ulmus pumila	15	15.5	10.1	2426.525	90.79365079	41.76507937	132.5587302
Ulmus pumila	16	16.8	10.3	2907.072	118.4920635	54.50634921	172.9984127
Ulmus pumila	17	19.8	10.7	4194.828	320.2857143	76.86857143	397.1542857
Ulmus pumila	19	20.7	10.8	4627.692	283.9603175	68.15047619	352.1107937
Ulmus pumila	21	22.5	11	5568.75	253.6825397	60.88380952	314.5663492
Ulmus pumila	23	25.8	11.3	7521.732	412.7063492	99.04952381	511.755873
Ulmus pumila	25	26.4	11.4	7945.344	359.1587302	86.19809524	445.3568254
Ulmus pumila	26	27.8	11.5	8887.66	403.7539683	96.90095238	500.6549206
Ulmus pumila	28	28.4	11.6	9356.096	473.7380952	113.6971429	587.4352381
Ulmus pumila	30	28.9	11.6	9688.436	297.0952381	71.30285714	368.3980952
Ulmus pumila	31	30.5	9.8	9116.45	323.4444444	77.62666667	401.0711111
Ulmus pumila	32	30.5	10	9302.5	401.5555556	96.37333333	497.9288889
Ulmus pumila	35	32.6	11.9	12646.844	573.3412698	137.6019048	710.9431746
Ulmus pumila	36	36.2	12.2	15987.368	780.468254	187.312381	967.7806349
Ulmus pumila	38	41.1	9.6	16216.416	687.0714286	164.8971429	851.9685714
Ulmus pumila	40	35.4	12	15037.92	602.5079365	144.6019048	747.1098413
Ulmus pumila	41	42.3	12.6	22545.054	1103.619048	264.8685714	1368.487619
Ulmus pumila	42	42.6	12.6	22865.976	892.4603175	214.1904762	1106.650794
Ulmus pumila	43	39.7	10.6	16706.554	776.9761905	186.4742857	963.4504762
Ulmus pumila	45	39.7	9.8	15445.682	525.5555556	126.1333333	651.6888889
Ulmus pumila	47	51.2	11.4	29884.416	1232.81746	295.8761905	1528.693651
Ulmus pumila	48	56.1	13.3	41857.893	1749.857143	419.9657143	2169.822857
Ulmus pumila	48	48.4	12.2	28579.232	1237.380952	296.9714286	1534.352381
Ulmus pumila	52	52.8	12.2	34011.648	1436.857143	344.8457143	1781.702857
Ulmus pumila	55	57.8	11.4	38085.576	1505.174603	361.2419048	1866.416508
Ulmus pumila	57	60.2	10.6	38414.824	1570.095238	376.8228571	1946.918095
Amygdalus davidiana	6	7.9	2.6	162.266	25.35714286	11.66428571	37.02142857
Amygdalus davidiana	6	8.6	2.6	192.296	18.26984127	8.404126984	26.67396825
Amygdalus davidiana	7	9.4	3.2	282.752	16.76190476	7.71047619	24.47238095
Amygdalus davidiana	8	10	2.8	280	43.03968254	19.79825397	62.83793651
Amygdalus davidiana	8	10.4	3.4	367.744	33.13492063	15.24206349	48.37698413
Amygdalus davidiana	8	10.7	3.1	354.919	28.43650794	13.08079365	41.51730159
Amygdalus davidiana	10	11.4	6	779.76	51.47619048	23.67904762	75.1552381
Amygdalus davidiana	10	12.8	3.2	524.288	17.98412698	8.272698413	26.2568254
Amygdalus davidiana	12	13.6	3.6	665.856	37.75396825	17.3668254	55.12079365
Amygdalus davidiana	12	13.8	4.2	799.848	25.65079365	11.79936508	37.45015873
Amygdalus davidiana	13	14	3.7	725.2	24.03174603	11.05460317	35.08634921
Amygdalus davidiana	13	14.4	4.8	995.328	40.36507937	18.56793651	58.93301587
Amygdalus davidiana	14	14.6	6.1	1300.276	68.51587302	31.51730159	100.0331746
Amygdalus davidiana	16	14.8	2.7	591.408	19.04761905	8.761904762	27.80952381
Amygdalus davidiana	16	15.6	3.2	778.752	28.26190476	13.00047619	41.26238095
Amygdalus davidiana	18	15.8	5.5	1373.02	55.82539683	25.67968254	81.50507937
Amygdalus davidiana	20	16.4	5.8	1559.968	86.88888889	39.96888889	126.8577778
Amygdalus davidiana	21	17.2	7.5	2218.8	121.6587302	55.96301587	177.621746
Amygdalus davidiana	21	17.4	5.8	1756.008	87.24603175	40.1331746	127.3792063
Amygdalus davidiana	22	19.6	4	1536.64	70.82539683	32.57968254	103.4050794
Amygdalus davidiana	23	21.2	4.1	1842.704	89.1031746	40.98746032	130.0906349
Amygdalus davidiana	24	22.6	4.2	2145.192	112.1349206	51.58206349	163.7169841
Amygdalus davidiana	25	23.7	3.1	1741.239	70.32539683	32.34968254	102.6750794
Amygdalus davidiana	27	24.6	3.8	2299.608	118.047619	54.30190476	172.3495238
Amygdalus davidiana	28	26.7	5	3564.45	172.3412698	39.63849206	211.9797619
Amygdalus davidiana	29	26.8	4.4	3160.256	152.8412698	35.15349206	187.9947619
Amygdalus davidiana	32	28.3	6.5	5205.785	296.6666667	71.2	367.8666667
Amygdalus davidiana	33	29.2	5.4	4604.256	205.4365079	47.25039683	252.6869048
Amygdalus davidiana	35	30.4	6.2	5729.792	368.952381	88.54857143	457.5009524
Amygdalus davidiana	36	31.5	5.2	5159.7	286.7698413	68.8247619	355.5946032
Rhus typhina	6	6.8	3.2	147.968	8.523809524	3.920952381	12.4447619
Rhus typhina	7	8.3	3.2	220.448	11.70634921	5.384920635	17.09126984
Rhus typhina	7	8.6	7.1	525.116	17.37301587	7.991587302	25.36460317
Rhus typhina	8	9.4	3.2	282.752	10.81746032	4.976031746	15.79349206
Rhus typhina	8	9.5	4.4	397.1	16.23015873	7.465873016	23.69603175
Rhus typhina	8	10.8	4	466.56	15.97619048	7.349047619	23.3252381
Rhus typhina	10	11.6	3.7	497.872	13.81746032	6.356031746	20.17349206
Rhus typhina	10	12.2	3.6	535.824	26.36507937	12.12793651	38.49301587
Rhus typhina	12	12.7	4.9	790.321	37.26190476	17.14047619	54.40238095
Rhus typhina	12	13.8	4.1	780.804	17.26984127	7.944126984	25.21396825
Rhus typhina	12	14.2	4.4	887.216	61.26190476	28.18047619	89.44238095
Rhus typhina	13	14.2	8.4	1693.776	94.79365079	43.60507937	138.3987302
Rhus typhina	13	14.3	6.2	1267.838	45.56349206	20.95920635	66.52269841
Rhus typhina	14	14.4	5.8	1202.688	65.1984127	29.99126984	95.18968254
Rhus typhina	16	15.6	4.8	1168.128	45.56349206	20.95920635	66.52269841
Rhus typhina	18	15.8	7.6	1897.264	84.70634921	38.96492063	123.6712698
Rhus typhina	20	16.4	4.9	1317.904	70.13492063	32.26206349	102.3969841
Rhus typhina	21	16.6	5.2	1432.912	43.88095238	20.1852381	64.06619048
Rhus typhina	21	17.4	4.7	1422.972	72.65873016	33.42301587	106.081746
Rhus typhina	22	18.2	4.4	1457.456	87.92063492	40.44349206	128.364127
Rhus typhina	23	19.3	4.8	1787.952	107.5079365	49.45365079	156.9615873
Rhus typhina	24	19.8	7.4	2901.096	100.6825397	46.31396825	146.9965079
Rhus typhina	25	22.1	5.3	2588.573	146.2777778	33.64388889	179.9216667
Rhus typhina	27	22.1	8.6	4200.326	142	32.66	174.66
Rhus typhina	28	25.6	10.2	6684.672	311.547619	74.77142857	386.3190476
Rhus typhina	29	26.4	9.4	6551.424	353.2460317	84.77904762	438.0250794
Rhus typhina	32	25.2	10.4	6604.416	292.0555556	70.09333333	362.1488889
Rhus typhina	33	27.3	9.1	6782.139	386.1269841	92.67047619	478.7974603
Rhus typhina	35	31.1	8.4	8124.564	411.484127	98.75619048	510.2403175
Rhus typhina	36	28.4	9.2	7420.352	334.8412698	80.36190476	415.2031746
Crataegus pinnatifida	6	9.8	4.1	393.764	40.53968254	18.64825397	59.18793651
Crataegus pinnatifida	6	6.4	7.4	303.104	21.79365079	10.02507937	31.81873016
Crataegus pinnatifida	7	5.6	6.1	191.296	14.53174603	6.684603175	21.21634921
Crataegus pinnatifida	8	5.5	5.2	157.3	13.34126984	6.136984127	19.47825397
Crataegus pinnatifida	8	7.9	6.6	411.906	33.30952381	15.32238095	48.63190476
Crataegus pinnatifida	8	6.9	6.1	290.421	26.21428571	12.05857143	38.27285714
Crataegus pinnatifida	10	7.9	5.7	355.737	25.42857143	11.69714286	37.12571429
Crataegus pinnatifida	10	9.8	3.9	374.556	29.34126984	13.49698413	42.83825397
Crataegus pinnatifida	12	10.6	4.2	471.912	40.8015873	18.76873016	59.57031746
Crataegus pinnatifida	12	13.4	4.8	861.888	66.91269841	30.77984127	97.69253968
Crataegus pinnatifida	12	15.6	4.6	1119.456	85.77777778	39.45777778	125.2355556
Crataegus pinnatifida	13	17.4	3.7	1120.212	79.57936508	36.60650794	116.185873
Crataegus pinnatifida	13	12	4.8	691.2	58.26190476	26.80047619	85.06238095
Crataegus pinnatifida	14	14.2	4.4	887.216	70.77777778	32.55777778	103.3355556
Crataegus pinnatifida	16	11	3.4	411.4	34.69047619	15.95761905	50.64809524
Crataegus pinnatifida	18	18.5	3	1026.75	64.53174603	29.68460317	94.21634921
Crataegus pinnatifida	20	16.6	6.9	1901.364	149.3015873	34.33936508	183.6409524
Crataegus pinnatifida	21	18.2	4	1324.96	102.3571429	47.08428571	149.4414286
Crataegus pinnatifida	21	20	4.6	1840	134.6984127	30.98063492	165.6790476
Crataegus pinnatifida	22	11.5	2.6	343.85	38.12698413	17.5384127	55.66539683
Crataegus pinnatifida	23	12.4	2.8	430.528	34.6031746	15.91746032	50.52063492
Crataegus pinnatifida	24	6.2	3.5	134.54	1.611111111	0.741111111	2.352222222
Crataegus pinnatifida	25	12	4.9	705.6	54.4047619	25.02619048	79.43095238
Crataegus pinnatifida	27	14.2	4.4	887.216	58.32539683	26.82968254	85.15507937
Crataegus pinnatifida	28	11	3.7	447.7	41.65079365	19.15936508	60.81015873
Crataegus pinnatifida	29	18.5	2.9	992.525	75.71428571	34.82857143	110.5428571
Crataegus pinnatifida	32	16.6	2.4	661.344	49.26984127	22.66412698	71.93396825
Crataegus pinnatifida	33	18.2	4.1	1358.084	109.4126984	50.32984127	159.7425397
Crataegus pinnatifida	35	20	4.6	1840	131.3492063	30.21031746	161.5595238
Crataegus pinnatifida	36	13.4	2.8	502.768	43.43650794	19.98079365	63.41730159
Robinia pseudoacacia	8	7.4	7.2	394.272	16.77777778	7.717777778	24.49555556
Robinia pseudoacacia	8	8	11	704	55.86507937	25.69793651	81.56301587
Robinia pseudoacacia	10	10.4	10.1	1092.416	50.8015873	23.36873016	74.17031746
Robinia pseudoacacia	12	11.6	10.6	1426.336	87.73809524	40.35952381	128.097619
Robinia pseudoacacia	13	12.8	11.5	1884.16	70.70634921	32.52492063	103.2312698
Robinia pseudoacacia	14	14.6	13	2771.08	145.531746	33.47230159	179.0040476
Robinia pseudoacacia	15	15.2	5.8	1340.032	103.4444444	47.58444444	151.0288889
Robinia pseudoacacia	17	16.8	7.7	2173.248	95.68253968	44.01396825	139.6965079
Robinia pseudoacacia	19	17.6	4.3	1331.968	57.52380952	26.46095238	83.9847619
Robinia pseudoacacia	21	18.5	6.2	2121.95	124.0873016	57.08015873	181.1674603
Robinia pseudoacacia	23	18.8	13	4594.72	145.3968254	33.44126984	178.8380952
Robinia pseudoacacia	24	19.4	6.7	2521.612	149.1825397	34.31198413	183.4945238
Robinia pseudoacacia	26	19.9	6.7	2653.267	92.63492063	42.61206349	135.2469841
Robinia pseudoacacia	28	20.2	7.7	3141.908	155.452381	35.75404762	191.2064286
Robinia pseudoacacia	29	21.5	7.7	3559.325	130.7222222	30.06611111	160.7883333
Robinia pseudoacacia	30	22.6	7.7	3932.852	235.1428571	54.08285714	289.2257143
Robinia pseudoacacia	33	23.2	9.1	4897.984	190	43.7	233.7
Robinia pseudoacacia	34	23.4	10.1	5530.356	282.0873016	67.70095238	349.788254
Robinia pseudoacacia	36	25.4	10.6	6838.696	201.2619048	46.2902381	247.5521429
Robinia pseudoacacia	38	26.8	4.5	3232.08	190.2301587	43.75293651	233.9830952
Robinia pseudoacacia	39	27.3	11.5	8570.835	359.1507937	86.19619048	445.3469841
Robinia pseudoacacia	40	28.1	6.4	5053.504	357.1111111	85.70666667	442.8177778
Robinia pseudoacacia	41	31.4	5.3	5225.588	179.2777778	41.23388889	220.5116667
Robinia pseudoacacia	43	32.6	14.9	15835.124	543.8174603	130.5161905	674.3336508
Robinia pseudoacacia	45	34.4	12.5	14792	571.2222222	137.0933333	708.3155556
Robinia pseudoacacia	46	38.6	6.7	9982.732	492.3650794	118.167619	610.5326984
Robinia pseudoacacia	46	43.8	10.1	19376.244	743.0714286	178.3371429	921.4085714
Robinia pseudoacacia	50	44	10.3	19940.8	826.3333333	198.32	1024.653333
Robinia pseudoacacia	53	44.6	13	25859.08	995.5793651	238.9390476	1234.518413
Robinia pseudoacacia	55	45.6	4.3	8941.248	411.6587302	98.79809524	510.4568254
Malus spectabilis	6	8.6	5.9	436.364	22.49206349	10.34634921	32.8384127
Malus spectabilis	6	9.2	3.2	270.848	33.43650794	15.38079365	48.81730159
Malus spectabilis	7	10	4.1	410	32.11904762	14.7747619	46.89380952
Malus spectabilis	8	11.1	4.8	591.408	66.73809524	30.69952381	97.43761905
Malus spectabilis	8	11.8	3.7	515.188	34.1984127	15.73126984	49.92968254
Malus spectabilis	8	12.2	3	446.52	42	19.32	61.32
Malus spectabilis	10	12.6	2.6	412.776	53.82539683	24.75968254	78.58507937
Malus spectabilis	10	12.7	3.8	612.902	46.57936508	21.42650794	68.00587302
Malus spectabilis	12	13.4	1.9	341.164	26.23809524	12.06952381	38.30761905
Malus spectabilis	12	13.8	5	952.2	83.34126984	38.33698413	121.678254
Malus spectabilis	12	13.9	4.7	908.087	50.16666667	23.07666667	73.24333333
Malus spectabilis	13	14.4	5.8	1202.688	95.65079365	43.99936508	139.6501587
Malus spectabilis	13	14.7	5.1	1102.059	70.15079365	32.26936508	102.4201587
Malus spectabilis	14	15.6	3.6	876.096	68.27777778	31.40777778	99.68555556
Malus spectabilis	16	16.7	4.4	1227.116	67.88888889	31.22888889	99.11777778
Malus spectabilis	18	17.8	6.6	2091.144	161.6111111	37.17055556	198.7816667
Malus spectabilis	20	19.4	5.4	2032.344	116.2857143	53.49142857	169.7771429
Malus spectabilis	21	20.4	5.4	2247.264	161.4920635	37.1431746	198.6352381
Malus spectabilis	21	21.2	4.4	1977.536	86.5952381	39.83380952	126.4290476
Malus spectabilis	22	23.2	5.1	2745.024	184.2619048	42.3802381	226.6421429
Malus spectabilis	23	24.6	3.2	1936.512	107.0793651	49.25650794	156.335873
Malus spectabilis	24	24.6	1.6	968.256	85.84920635	39.49063492	125.3398413
Malus spectabilis	25	27.2	3.8	2811.392	158.4444444	36.44222222	194.8866667
Malus spectabilis	27	30.4	5.4	4990.464	198.0238095	45.54547619	243.5692857
Malus spectabilis	28	30.4	5.8	5360.128	328.4206349	78.82095238	407.2415873
Malus spectabilis	29	32.3	7.5	7824.675	217.047619	49.92095238	266.9685714
Malus spectabilis	32	34.8	3.5	4238.64	293.7063492	70.48952381	364.195873
Malus spectabilis	33	35.1	3.8	4681.638	240.6190476	55.34238095	295.9614286
Malus spectabilis	35	35.2	8.8	10903.552	550.4761905	132.1142857	682.5904762
Malus spectabilis	36	42.3	4.4	7872.876	377.7380952	90.65714286	468.3952381
Syringa reticulata	6	6.8	2.8	129.472	8.087301587	3.72015873	11.80746032
Syringa reticulata	6	7	5.3	259.7	19.92063492	9.163492063	29.08412698
Syringa reticulata	7	8.4	2.6	183.456	22.26190476	10.24047619	32.50238095
Syringa reticulata	8	9.2	4.2	355.488	32.00793651	14.72365079	46.7315873
Syringa reticulata	8	10.4	3.4	367.744	39.86507937	18.33793651	58.20301587
Syringa reticulata	8	10.9	4.8	570.288	72.44444444	33.32444444	105.7688889
Syringa reticulata	10	11.2	3.6	451.584	30.76984127	14.15412698	44.92396825
Syringa reticulata	10	11.9	3.5	495.635	48.32539683	22.22968254	70.55507937
Syringa reticulata	12	12.1	4.6	673.486	50.45238095	23.20809524	73.66047619
Syringa reticulata	12	12.2	3.2	476.288	36.14285714	16.62571429	52.76857143
Syringa reticulata	12	12.6	3.6	571.536	49.03174603	22.55460317	71.58634921
Syringa reticulata	13	12.8	2.7	442.368	20.21428571	9.298571429	29.51285714
Syringa reticulata	13	13.2	3	522.72	59.38888889	27.31888889	86.70777778
Syringa reticulata	14	13.4	2.8	502.768	33.65873016	15.48301587	49.14174603
Syringa reticulata	16	14	5	980	103.7698413	47.73412698	151.5039683
Syringa reticulata	18	14.7	5.6	1210.104	93.73015873	43.11587302	136.8460317
Syringa reticulata	20	15.4	3.9	924.924	110.2301587	50.70587302	160.9360317
Syringa reticulata	21	16.2	3.8	997.272	65.0952381	29.94380952	95.03904762
Syringa reticulata	21	17.5	5.8	1776.25	104.0238095	47.85095238	151.8747619
Syringa reticulata	22	18.2	7.6	2517.424	216.8412698	49.87349206	266.7147619
Syringa reticulata	23	19.5	5.9	2243.475	188.1269841	43.26920635	231.3961905
Syringa reticulata	24	20.3	5.8	2390.122	233.8809524	53.79261905	287.6735714
Syringa reticulata	25	22.6	3.2	1634.432	158.7063492	36.50246032	195.2088095
Syringa reticulata	27	23.2	5.6	3014.144	201.8809524	46.43261905	248.3135714
Syringa reticulata	28	24	5.3	3052.8	289.6111111	69.50666667	359.1177778
Syringa reticulata	29	25.7	5.6	3698.744	272.0714286	65.29714286	337.3685714
Syringa reticulata	32	27.9	3.6	2802.276	193.3253968	44.46484127	237.7902381
Syringa reticulata	33	28.4	4.9	3952.144	305.6111111	73.34666667	378.9577778
Syringa reticulata	35	29.4	6.2	5359.032	453.5238095	108.8457143	562.3695238
Syringa reticulata	36	32.2	5.2	5391.568	401.5793651	96.37904762	497.9584127
Acer negundo	8	12.4	7.4	1137.824	73.88888889	33.98888889	107.8777778
Acer negundo	8	13.2	6.8	1184.832	108.0952381	49.72380952	157.8190476
Acer negundo	10	14.4	7.2	1492.992	128.1746032	29.48015873	157.6547619
Acer negundo	12	14.6	6.4	1364.224	91.11111111	41.91111111	133.0222222
Acer negundo	13	15.8	9.6	2396.544	200.8730159	46.20079365	247.0738095
Acer negundo	14	16.7	8.9	2482.121	151.9047619	34.93809524	186.8428571
Acer negundo	15	18.4	9.6	3250.176	247.6190476	56.95238095	304.5714286
Acer negundo	17	17.8	7.2	2281.248	141.6666667	32.58333333	174.25
Acer negundo	19	11.9	9.9	1401.939	100.1587302	46.07301587	146.231746
Acer negundo	21	10.9	8.5	1009.885	66.9047619	30.77619048	97.68095238
Acer negundo	23	18.8	10.9	3852.496	228.4126984	52.53492063	280.947619
Acer negundo	24	14.5	4.5	946.125	93.65079365	43.07936508	136.7301587
Acer negundo	26	19.8	4.7	1842.588	158.968254	36.56269841	195.5309524
Acer negundo	28	19.3	13.7	5103.113	313.6507937	75.27619048	388.9269841
Acer negundo	29	22	9.6	4646.4	252.9365079	60.7047619	313.6412698
Acer negundo	30	13.8	8.1	1542.564	136.9047619	31.48809524	168.3928571
Acer negundo	33	23.1	4.7	2507.967	180.7936508	41.58253968	222.3761905
Acer negundo	34	26.5	13.7	9620.825	511.9047619	122.8571429	634.7619048
Acer negundo	36	24.2	11.3	6617.732	395.3174603	94.87619048	490.1936508
Acer negundo	38	31.2	13	12654.72	644.6825397	154.7238095	799.4063492
Acer negundo	39	35.2	11.3	14001.152	601.9047619	144.4571429	746.3619048
Acer negundo	40	40.4	11.3	18443.408	889.4444444	213.4666667	1102.911111
Acer negundo	41	39.4	13.3	20646.388	781.984127	187.6761905	969.6603175
Acer negundo	43	39.4	10.4	16144.544	740.0793651	177.6190476	917.6984127
Acer negundo	45	40.2	11.1	17938.044	777.8571429	186.6857143	964.5428571
Acer negundo	46	46.8	13.4	29349.216	1083.888889	260.1333333	1344.022222
Acer negundo	46	48.2	12.1	28111.204	1236.666667	296.8	1533.466667
Acer negundo	50	11.4	3.4	441.864	59.52380952	27.38095238	86.9047619
Acer negundo	53	25.9	10.8	7244.748	305.4761905	73.31428571	378.7904762
Acer negundo	55	28.4	11.1	8952.816	399.6825397	95.92380952	495.6063492
Pinus sylvestris	6	9.9	3.6	352.836	9.603174603	3.841269841	13.44444444
Pinus sylvestris	6	11.3	4.8	612.912	54.28571429	21.71428571	76
Pinus sylvestris	7	13.3	4.4	778.316	23.41269841	9.365079365	32.77777778
Pinus sylvestris	8	14.5	14.7	3090.675	306.031746	61.20634921	367.2380952
Pinus sylvestris	8	15	8.4	1890	143.015873	41.47460317	184.4904762
Pinus sylvestris	8	16	5.8	1484.8	64.20634921	25.68253968	89.88888889
Pinus sylvestris	10	17.6	7.8	2416.128	87.53968254	25.38650794	112.9261905
Pinus sylvestris	10	18.2	4.8	1589.952	103.3333333	29.96666667	133.3
Pinus sylvestris	12	19.2	9.8	3612.672	214.6031746	62.23492063	276.8380952
Pinus sylvestris	12	20.4	8.8	3662.208	115.7936508	33.58015873	149.3738095
Pinus sylvestris	12	22.8	18	9357.12	445	89	534
Pinus sylvestris	13	24.8	6.7	4120.768	147.0634921	42.6484127	189.7119048
Pinus sylvestris	13	25.6	6.4	4194.304	234.2857143	67.94285714	302.2285714
Pinus sylvestris	14	26.5	20	14045	595.7142857	119.1428571	714.8571429
Pinus sylvestris	16	27.2	16.5	12207.36	516.1904762	103.2380952	619.4285714
Pinus sylvestris	18	28.4	6.2	5000.672	254.047619	50.80952381	304.8571429
Pinus sylvestris	20	29.1	19	16089.39	667.0634921	133.4126984	800.4761905
Pinus sylvestris	21	29.2	15.8	13471.712	445	89	534
Pinus sylvestris	21	29.7	18.9	16671.501	598.5714286	119.7142857	718.2857143
Pinus sylvestris	22	29.8	13.3	11810.932	405	81	486
Pinus sylvestris	23	32.4	14.4	15116.544	516.1904762	103.2380952	619.4285714
Pinus sylvestris	24	32.7	17.1	18284.859	746.5873016	149.3174603	895.9047619
Pinus sylvestris	25	34.3	14.2	16706.158	579.7619048	115.952381	695.7142857
Pinus sylvestris	27	34.8	15.8	19134.432	682.8571429	136.5714286	819.4285714
Pinus sylvestris	28	36	11.2	14515.2	532.2222222	106.4444444	638.6666667
Pinus sylvestris	29	37.2	16.8	23248.512	867.6190476	173.5238095	1041.142857
Pinus sylvestris	32	38.4	14.2	20938.752	754.6031746	150.9206349	905.5238095
Pinus sylvestris	33	39.8	11.4	18058.056	619.4444444	123.8888889	743.3333333
Pinus sylvestris	35	42	9.8	17287.2	666.9047619	133.3809524	800.2857143
Pinus sylvestris	36	42.3	12.4	22187.196	841.8253968	168.3650794	1010.190476
Salix babylonica	8	6.7	6.4	287.296	12.12698413	5.578412698	17.70539683
Salix babylonica	8	8.3	6.5	447.785	22.57936508	10.38650794	32.96587302
Salix babylonica	10	8.6	6.8	502.928	30.06349206	13.82920635	43.89269841
Salix babylonica	12	11.9	7.5	1062.075	71.53968254	32.90825397	104.4479365
Salix babylonica	13	14.6	4.5	959.22	44.38095238	20.4152381	64.79619048
Salix babylonica	14	16.3	7.4	1966.106	106.5238095	49.00095238	155.5247619
Salix babylonica	15	17.4	8	2422.08	131.3333333	30.20666667	161.54
Salix babylonica	17	17.9	10	3204.1	138.5079365	31.8568254	170.3647619
Salix babylonica	19	20.7	9.2	3942.108	229.2936508	52.73753968	282.0311905
Salix babylonica	21	22.2	8.6	4238.424	153.6111111	35.33055556	188.9416667
Salix babylonica	23	22.9	11.2	5873.392	229.8571429	52.86714286	282.7242857
Salix babylonica	24	25.6	7.8	5111.808	250.1666667	60.04	310.2066667
Salix babylonica	26	26.4	10.4	7248.384	266.2222222	63.89333333	330.1155556
Salix babylonica	28	26.7	10.6	7556.634	409.3333333	98.24	507.5733333
Salix babylonica	29	27.8	8.8	6800.992	215.8809524	49.65261905	265.5335714
Salix babylonica	30	30	11.4	10260	331.2539683	79.50095238	410.7549206
Salix babylonica	33	32.6	12.6	13390.776	709.0873016	170.1809524	879.268254
Salix babylonica	34	33	11.2	12196.8	355.2619048	85.26285714	440.5247619
Salix babylonica	36	34.6	12.2	14605.352	789.8571429	189.5657143	979.4228571
Salix babylonica	38	35.1	9.6	11827.296	399.0714286	95.77714286	494.8485714
Salix babylonica	39	35.2	9.6	11894.784	557.2619048	133.7428571	691.0047619
Salix babylonica	40	35.2	10.3	12762.112	474.952381	113.9885714	588.9409524
Salix babylonica	41	36	9.2	11923.2	598.7142857	143.6914286	742.4057143
Salix babylonica	43	36.4	10.8	14309.568	521.8333333	125.24	647.0733333
Salix babylonica	45	37.4	13	18183.88	905.452381	217.3085714	1122.760952
Salix babylonica	46	37.8	9.8	14002.632	467.5873016	112.2209524	579.808254
Salix babylonica	46	38.6	11	16389.56	803.4444444	192.8266667	996.2711111
Salix babylonica	50	48.2	10.3	23929.372	1138.626984	273.2704762	1411.89746
Salix babylonica	53	54.1	11.2	32780.272	1159.142857	278.1942857	1437.337143
Salix babylonica	55	68.2	13.3	61861.492	2372.031746	569.287619	2941.319365
Quercus robur	8	9.1	6	496.86	29.1984127	13.43126984	42.62968254
Quercus robur	9	11.8	8.2	1141.768	76.62698413	35.2484127	111.8753968
Quercus robur	11	12.7	6.2	999.998	55.61904762	25.5847619	81.20380952
Quercus robur	13	13	5.6	946.4	56.69047619	26.07761905	82.76809524
Quercus robur	14	13.7	6.1	1144.909	67.67460317	31.13031746	98.80492063
Quercus robur	15	16.1	8.6	2229.206	109.9047619	50.55619048	160.4609524
Quercus robur	16	19.7	6.8	2639.012	117.9126984	54.23984127	172.1525397
Quercus robur	18	19.7	9.6	3725.664	193.7936508	44.57253968	238.3661905
Quercus robur	20	19.7	8.8	3415.192	151.5793651	34.86325397	186.442619
Quercus robur	22	19.7	10.2	3958.518	154.0238095	35.42547619	189.4492857
Quercus robur	24	19.8	10.6	4155.624	246.0793651	56.59825397	302.677619
Quercus robur	25	19.8	11.2	4390.848	228.8492063	52.63531746	281.4845238
Quercus robur	27	20.4	7.4	3079.584	143.5238095	33.01047619	176.5342857
Quercus robur	29	20.7	10.8	4627.692	237.6269841	54.65420635	292.2811905
Quercus robur	30	21.3	9.4	4264.686	241.7460317	55.6015873	297.347619
Quercus robur	31	21.3	9.8	4446.162	177.8015873	40.89436508	218.6959524
Quercus robur	34	21.9	11.4	5467.554	237.6190476	54.65238095	292.2714286
Quercus robur	35	24	8.6	4953.6	201.6746032	46.38515873	248.0597619
Quercus robur	37	24	8.4	4838.4	239.2142857	55.01928571	294.2335714
Quercus robur	39	27.8	11	8501.24	412.0873016	98.90095238	510.988254
Quercus robur	40	27.9	13	10119.33	489.0396825	117.3695238	606.4092063
Quercus robur	41	32	11.4	11673.6	456.5555556	109.5733333	566.1288889
Quercus robur	42	32.5	13.8	14576.25	617.2936508	148.1504762	765.444127
Quercus robur	44	35	11.4	13965	522.8333333	125.48	648.3133333
Quercus robur	46	36	11	14256	520.0238095	124.8057143	644.8295238
Quercus robur	47	38.6	11.4	16985.544	671.9206349	161.2609524	833.1815873
Quercus robur	47	38.8	15.4	23183.776	901.2063492	216.2895238	1117.495873
Quercus robur	51	41.7	10.6	18432.234	619.1507937	148.5961905	767.7469841
Quercus robur	54	41.9	12	21067.32	866.1507937	207.8761905	1074.026984
Quercus robur	56	49.2	13	31468.32	1032.246032	247.7390476	1279.985079
