# Supplementary material for: Carbon budget of common urban tree species in an arid city based on life cycle assessment
Source: PLoS One. 2026 Apr 24;21(4):e0345213. doi: 10.1371/journal.pone.0345213 (PMC13108748; doi:10.1371/journal.pone.0345213)
Supplement: S2 Table — (CSV) [file pone.0345213.s002.csv]

Species	N	DBH(cm)	Height(m)	Allometric equation	a(SE)	b(SE)	R2	RMSE
Fraxinus rhynchophylla	30	8.2-46.6	3.5-15.3	w=0.153（D2H）0.921	0.15294（0.09254）	0.92075（0.06305）	0.9427	108.1388428
Fraxinus chinensis	30	7.8-42.2	6-13.5	w=0.389（D2H）0.810	0.38902（0.12558）	0.81012（0.03359）	0.9855	49.70375467
Ulmus laevis	30	9.5-59.8	7.6-14.2	w=0.088（D2H）0.911	0.0882（0.02862）	0.91116（0.03053）	0.9841	67.21521094
Ulmus pumila	30	7.8-60.2	6.5-13.3	w=0.101（D2H）0.935	0.1009（0.03322）	0.93542（0.03218）	0.9827	80.38582152
Salix babylonica	30	6.7-68.2	6.4-13.3	w=0.105（D2H）0.928	0.10474（0.03811）	0.92834（0.03521）	0.963	112.6882033
Quercus robur	30	9.1-49.2	6-15.4	w=0.282（D2H）0.818	0.28179（0.07366）	0.81781（0.02688）	0.9809	45.77255773
Pinus sylvestris	30	9.9-42.3	3.6-17.1	w=0.322（D2H）0.798	0.32236（0.15939）	0.79833（0.05098）	0.9616	61.46425764
Robinia pseudoacacia	30	7.4-45.6	4.3-14.8	w=0.163（D2H）0.877	0.16335（0.06183）	0.8767（0.0394）	0.9623	58.2591328
Acer negundo	30	12.4-48.2	4.5-13.7	w=0.499（D2H）0.774	0.49858（0.13566）	0.77413（0.02787）	0.9801	55.76921603
Rhus typhina	30	6.8-31.1	3.2-10.4	w=0.086（D2H）0.961	0.08582（0.03955）	0.96072（0.05309）	0.9617	29.52923475
Syringa reticulata	30	6.8-32.2	2.7-7.6	w=0.262（D2H）0.882	0.26183（0.09404）	0.88204（0.0442）	0.9615	27.95384872
Crataegus pinnatifida	30	5.5-18.5	2.4-6.9	w=0.359（D2H）0.824	0.35941（0.08938）	0.82443（0.03526）	0.9634	8.908450132
Amygdalus davidiana	30	7.9-31.5	2.6-7.5	w=0.065（D2H）1.008	0.06482（0.02938）	1.00769（0.05486）	0.9514	24.08132085
Malus spectabilis	30	8.6-42.3	1.8-8.8	w=0.627（D2H）0.734	0.62686（0.3085）	0.73436（0.05725）	0.8872	48.58466518
